# Supplementary material for: Ecological and Human Health Risks from Potentially Toxic Elements in Environmental Matrices of Kiteezi Landfill, Uganda
Source: J Xenobiot. 2025 Nov 4;15(6):185. doi: 10.3390/jox15060185 (PMC12641813; doi:10.3390/jox15060185)
Supplement: Supplementary file 1 [file jox-15-00185-s001.zip]

Archive with 1 entries (1 files):
- jox-3934714-supplementary.pdf
